# Supplementary material for: PARP Inhibitor Inhibits the Vasculogenic Mimicry through a NF-κB-PTX3 Axis Signaling in Breast Cancer Cells
Source: Int J Mol Sci. 2022 Dec 18;23(24):16171. doi: 10.3390/ijms232416171 (PMC9785325; doi:10.3390/ijms232416171)
Supplement: Supplementary file 1 [file ijms-23-16171-s001.zip]

Archive with 3 entries (3 files):
- Supplemental Files/Supplemental S1.pdf
- Supplemental Files/Video S1.mp4
- Supplemental Files/Video S2.mp4
